# Supplementary material for: Associations of Computed Tomography Image-Assessed Adiposity and Skeletal Muscles with Triple-Negative Breast Cancer
Source: Cancers (Basel). 2022 Apr 6;14(7):1846. doi: 10.3390/cancers14071846 (PMC8997963; doi:10.3390/cancers14071846)
Supplement: Supplementary file 1 [file cancers-14-01846-s001.zip]

Archive with 1 entries (1 files):
- cancers-1633019 supplementary.pdf
